# Supplementary material for: morphoHeart: A quantitative tool for integrated 3D morphometric analyses of heart and ECM during embryonic development
Source: PLoS Biol. 2025 Jan 29;23(1):e3002995. doi: 10.1371/journal.pbio.3002995 (PMC11778784; doi:10.1371/journal.pbio.3002995)
Supplement: S1 Data — (XLSX) [file pbio.3002995.s011.xlsx]

## Sheet: Fig 2J
Stage	Heart Linear Length
48-50hpf	215.039
72-74hpf	169.416
48-50hpf	183.847
48-50hpf	185.538
48-50hpf	217.804
48-50hpf	197.794
72-74hpf	157.622
48-50hpf	171.273
48-50hpf	179.281
48-50hpf	207.776
48-50hpf	192.654
48-50hpf	220.298
32-34hpf	191.376
58-60hpf	171.694
58-60hpf	190.505
58-60hpf	183.189
58-60hpf	176.866
58-60hpf	200.487
58-60hpf	167.76
58-60hpf	181.45
58-60hpf	186.375
72-74hpf	168.556
72-74hpf	138.531
72-74hpf	120.357
32-34hpf	219.785
32-34hpf	232.316
32-34hpf	223.951
32-34hpf	220.641
32-34hpf	233.253
32-34hpf	245.706
32-34hpf	215.973
32-34hpf	219.721
72-74hpf	152.478
72-74hpf	158.247
72-74hpf	165.275
72-74hpf	163.469
72-74hpf	173.644

## Sheet: Fig 2K
Stage	Heart Looped Length
48-50hpf	312.232
72-74hpf	223.607
48-50hpf	312.139
48-50hpf	302.605
48-50hpf	302.484
48-50hpf	320.044
72-74hpf	224.087
48-50hpf	265.661
48-50hpf	263.584
48-50hpf	340.303
48-50hpf	335.19
48-50hpf	339.469
32-34hpf	214.57
58-60hpf	299.214
58-60hpf	286.032
58-60hpf	290.787
58-60hpf	313.81
58-60hpf	324.487
58-60hpf	262.685
58-60hpf	280.913
58-60hpf	296.561
72-74hpf	243.736
72-74hpf	250.148
72-74hpf	236.398
32-34hpf	257.896
32-34hpf	269.619
32-34hpf	244.252
32-34hpf	309.267
32-34hpf	264.747
32-34hpf	273.45
32-34hpf	272.246
32-34hpf	269.017
72-74hpf	267.497
72-74hpf	246.744
72-74hpf	265.481
72-74hpf	295.725
72-74hpf	281.72

## Sheet: Fig 2L
Stage	Heart Looping Ratio
48-50hpf	1.55364
72-74hpf	1.30155
48-50hpf	1.76973
48-50hpf	1.61024
48-50hpf	1.39168
48-50hpf	1.62794
72-74hpf	1.32855
48-50hpf	1.5575
48-50hpf	1.5007
48-50hpf	1.6509
48-50hpf	1.75216
48-50hpf	1.50492
32-34hpf	1.15677
58-60hpf	1.69736
58-60hpf	1.46971
58-60hpf	1.63705
58-60hpf	1.75018
58-60hpf	1.56967
58-60hpf	1.51969
58-60hpf	1.61475
58-60hpf	1.63156
72-74hpf	1.42715
72-74hpf	1.8315
72-74hpf	1.93075
32-34hpf	1.22163
32-34hpf	1.24021
32-34hpf	1.12643
32-34hpf	1.41629
32-34hpf	1.14097
32-34hpf	1.09907
32-34hpf	1.2989
32-34hpf	1.23248
72-74hpf	1.72222
72-74hpf	1.64272
72-74hpf	1.61508
72-74hpf	1.99078
72-74hpf	1.68135

## Sheet: Fig 2N
Stage	Myocardium External Volume (Heart size)
48-50hpf	2.16691e+06
72-74hpf	1.44906e+06
48-50hpf	2.76429e+06
48-50hpf	2.10308e+06
48-50hpf	2.12471e+06
48-50hpf	2.14096e+06
72-74hpf	1.77698e+06
48-50hpf	1.87118e+06
48-50hpf	2.12028e+06
48-50hpf	1.80317e+06
48-50hpf	2.25626e+06
48-50hpf	1.94768e+06
32-34hpf	1.17924e+06
58-60hpf	1.96406e+06
58-60hpf	1.97776e+06
58-60hpf	2.18983e+06
58-60hpf	2.1249e+06
58-60hpf	2.07933e+06
58-60hpf	2.19542e+06
58-60hpf	1.96593e+06
58-60hpf	1.93143e+06
72-74hpf	1.92372e+06
72-74hpf	1.39171e+06
72-74hpf	1.71793e+06
32-34hpf	1.42556e+06
32-34hpf	1.19823e+06
32-34hpf	1.36813e+06
32-34hpf	1.57406e+06
32-34hpf	1.52274e+06
32-34hpf	1.4093e+06
32-34hpf	1.47274e+06
32-34hpf	1.36351e+06
72-74hpf	1.91786e+06
72-74hpf	2.11579e+06
72-74hpf	1.62337e+06
72-74hpf	2.11751e+06
72-74hpf	1.78455e+06

## Sheet: Fig 2O
Stage	Endocardium Internal Volume (lumen size)
48-50hpf	857204
72-74hpf	640131
48-50hpf	1.43755e+06
48-50hpf	838608
48-50hpf	799346
48-50hpf	864544
72-74hpf	903704
48-50hpf	701379
48-50hpf	738675
48-50hpf	827331
48-50hpf	1.07558e+06
48-50hpf	913477
32-34hpf	329539
58-60hpf	858514
58-60hpf	826547
58-60hpf	1.0074e+06
58-60hpf	862833
58-60hpf	895386
58-60hpf	818940
58-60hpf	888633
58-60hpf	878373
72-74hpf	955734
72-74hpf	667187
72-74hpf	751014
32-34hpf	438521
32-34hpf	315228
32-34hpf	335409
32-34hpf	474088
32-34hpf	460542
32-34hpf	467758
32-34hpf	410316
32-34hpf	458484
72-74hpf	913817
72-74hpf	1.04189e+06
72-74hpf	880893
72-74hpf	1.27114e+06
72-74hpf	929312

## Sheet: Fig 2P
Stage	Myocardium External Volume Atrium (atrium size)	Myocardium External Volume Ventricle (ventricle size)
48-50hpf	1.41576e+06	746210
72-74hpf	828650	615859
48-50hpf	1.80973e+06	944948
48-50hpf	1.31111e+06	784479
48-50hpf	1.43225e+06	687894
48-50hpf	1.3604e+06	774461
72-74hpf	1.12259e+06	648833
48-50hpf	1.11179e+06	754118
48-50hpf	1.30486e+06	808245
48-50hpf	1.13333e+06	663255
48-50hpf	1.38831e+06	858266
48-50hpf	1.22167e+06	718248
32-34hpf	780430	393711
58-60hpf	1.25702e+06	696938
58-60hpf	1.21148e+06	760054
58-60hpf	1.34238e+06	838706
58-60hpf	1.27927e+06	838299
58-60hpf	1.29084e+06	782589
58-60hpf	1.29287e+06	892101
58-60hpf	1.20562e+06	754671
58-60hpf	1.17835e+06	745082
72-74hpf	1.21811e+06	696613
72-74hpf	736366	646279
72-74hpf	926288	781783
32-34hpf	1.00254e+06	417010
32-34hpf	845179	347861
32-34hpf	953818	408292
32-34hpf	1.10452e+06	463144
32-34hpf	998919	517830
32-34hpf	975471	427020
32-34hpf	907106	555780
32-34hpf	856697	499095
72-74hpf	1.05351e+06	852232
72-74hpf	1.25538e+06	846033
72-74hpf	886496	726917
72-74hpf	1.25829e+06	840798
72-74hpf	1.03956e+06	730454

## Sheet: Fig 2Q
Stage	Endocardium Internal Volume Atrium (atrium lumen size)	Endocardium Internal Volume Ventricle (ventricle lumen size)
48-50hpf	597035	259890
72-74hpf	425269	228770
48-50hpf	1.01201e+06	424111
48-50hpf	537924	299677
48-50hpf	578309	220832
48-50hpf	602438	264984
72-74hpf	641385	261712
48-50hpf	502532	198676
48-50hpf	525182	212764
48-50hpf	533903	290971
48-50hpf	674589	396685
48-50hpf	606168	305642
32-34hpf	265956	62338.4
58-60hpf	606661	251893
58-60hpf	537121	293741
58-60hpf	620542	389032
58-60hpf	555499	308912
58-60hpf	583209	311021
58-60hpf	419354	397918
58-60hpf	565596	322058
58-60hpf	555201	320971
72-74hpf	693368	261689
72-74hpf	436943	226804
72-74hpf	438436	311068
32-34hpf	374389	63448.1
32-34hpf	279262	35481.4
32-34hpf	269588	64697.6
32-34hpf	365983	106647
32-34hpf	350489	108623
32-34hpf	369579	96301.6
32-34hpf	291919	116241
32-34hpf	311124	145299
72-74hpf	577892	331618
72-74hpf	755816	282295
72-74hpf	601223	274843
72-74hpf	932508	329239
72-74hpf	602883	319383

## Sheet: Fig 3B
Stage	Atrium Asphericity
48-50hpf	0.212158
72-74hpf	0.0149725
48-50hpf	0.174633
48-50hpf	0.124477
48-50hpf	0.0691841
48-50hpf	0.154621
72-74hpf	0.0202345
48-50hpf	0.0206716
48-50hpf	0.059003
48-50hpf	0.262984
48-50hpf	0.169618
48-50hpf	0.278298
32-34hpf	0.213362
58-60hpf	0.0344589
58-60hpf	0.0653197
58-60hpf	0.0481192
58-60hpf	0.0371208
58-60hpf	0.047429
58-60hpf	0.0186885
58-60hpf	0.0399235
58-60hpf	0.0846067
72-74hpf	0.00561387
72-74hpf	0.00911195
72-74hpf	0.00329144
32-34hpf	0.189418
32-34hpf	0.310109
32-34hpf	0.258107
32-34hpf	0.142796
32-34hpf	0.302551
32-34hpf	0.222981
32-34hpf	0.143164
32-34hpf	0.228923
72-74hpf	0.0112065
72-74hpf	0.031623
72-74hpf	0.0317519
72-74hpf	0.0525459
72-74hpf	0.058821827946113375

## Sheet: Fig 3C
Stage	Ventricle Asphericity
48-50hpf	0.248274
72-74hpf	0.153971
48-50hpf	0.147721
48-50hpf	0.169273
48-50hpf	0.232245
48-50hpf	0.206769
72-74hpf	0.162552
48-50hpf	0.191598
48-50hpf	0.18141
48-50hpf	0.152062
48-50hpf	0.191014
48-50hpf	0.180459
32-34hpf	0.0774109
58-60hpf	0.134077
58-60hpf	0.210956
58-60hpf	0.10926
58-60hpf	0.147179
58-60hpf	0.204581
58-60hpf	0.149286
58-60hpf	0.157629
58-60hpf	0.132512
72-74hpf	0.245907
72-74hpf	0.159716
72-74hpf	0.0523378
32-34hpf	0.0490382
32-34hpf	0.134315
32-34hpf	0.0835335
32-34hpf	0.144735
32-34hpf	0.077058
32-34hpf	0.19586
32-34hpf	0.127325
32-34hpf	0.196092
72-74hpf	0.143678
72-74hpf	0.230799
72-74hpf	0.18364785540252102
72-74hpf	0.20676524307348618
72-74hpf	0.1980414627211863

## Sheet: Fig 4B
Stage	Myocardium Tissue Volume
48-50hpf	507403
72-74hpf	391767
48-50hpf	531004
48-50hpf	485618
48-50hpf	574961
48-50hpf	495108
72-74hpf	430988
48-50hpf	558440
48-50hpf	611546
48-50hpf	426272
48-50hpf	484840
48-50hpf	457543
32-34hpf	405043
58-60hpf	446295
58-60hpf	441765
58-60hpf	453542
58-60hpf	498435
58-60hpf	452314
58-60hpf	481802
58-60hpf	448057
58-60hpf	439478
72-74hpf	452028
72-74hpf	359209
72-74hpf	409841
32-34hpf	495239
32-34hpf	478015
32-34hpf	471213
32-34hpf	510172
32-34hpf	458824
32-34hpf	393223
32-34hpf	463109
32-34hpf	366461
72-74hpf	494603
72-74hpf	563602
72-74hpf	375058
72-74hpf	467474
72-74hpf	377636

[truncated: 48 more sheets: Fig 4C, Fig 4D, Fig 4E, Fig 4G, Fig 4H, Fig 5A, Fig 5C, Fig 5D, Fig 6C, Fig 6D, Fig 6Q, Fig 6R, Fig 7C, Fig 7D, Fig 7E, Fig 7H, Fig 7I, Fig 7J, Fig 7K, Fig 7L …]
